# Supplementary material for: Anomalous mechanical materials squeezing three-dimensional volume compressibility into one dimension
Source: Nat Commun. 2020 Nov 5;11:5593. doi: 10.1038/s41467-020-19219-5 (PMC7644688; doi:10.1038/s41467-020-19219-5)
Supplement: Supplementary file 3 — Supplementary Data 1 [file 41467_2020_19219_MOESM3_ESM.zip]

Archive with 29 entries (28 files):
- CIF-files/
- CIF-files/checkcif_LiBO2_0GPa.pdf
- CIF-files/checkcif_LiBO2_0p12GPa.pdf
- CIF-files/checkcif_LiBO2_0p28GPa.pdf
- CIF-files/checkcif_LiBO2_0p43GPa.pdf
- CIF-files/checkcif_LiBO2_0p51GPa.pdf
- CIF-files/checkcif_LiBO2_0p69GPa.pdf
- CIF-files/checkcif_LiBO2_0p91GPa.pdf
- CIF-files/checkcif_LiBO2_1p13GPa.pdf
- CIF-files/checkcif_LiBO2_1p44GPa.pdf
- CIF-files/checkcif_LiBO2_1p63GPa.pdf
- CIF-files/checkcif_LiBO2_1p98GPa.pdf
- CIF-files/checkcif_LiBO2_2p1GPa.pdf
- CIF-files/checkcif_LiBO2_2p37GPa.pdf
- CIF-files/checkcif_LiBO2_2p52GPa.pdf
- CIF-files/LiBO2_0GPa.cif
- CIF-files/LiBO2_0p12GPa.cif
- CIF-files/LiBO2_0p28GPa.cif
- CIF-files/LiBO2_0p43GPa.cif
- CIF-files/LiBO2_0p51GPa.cif
- CIF-files/LiBO2_0p69GPa.cif
- CIF-files/LiBO2_0p91GPa.cif
- CIF-files/LiBO2_1p13GPa.cif
- CIF-files/LiBO2_1p44GPa.cif
- CIF-files/LiBO2_1p63GPa.cif
- CIF-files/LiBO2_1p98GPa.cif
- CIF-files/LiBO2_2p1GPa.cif
- CIF-files/LiBO2_2p37GPa.cif
- CIF-files/LiBO2_2p52GPa.cif
