# Supplementary material for: Anomalous mechanical materials squeezing three-dimensional volume compressibility into one dimension
Source: Nat Commun. 2020 Nov 5;11:5593. doi: 10.1038/s41467-020-19219-5 (PMC7644688; doi:10.1038/s41467-020-19219-5)
Supplement: Supplementary file 3 — Supplementary Data 1 [file 41467_2020_19219_MOESM3_ESM.zip › CIF-files/LiBO2_1p13GPa.cif]

data_a

_diffrn_radiation_probe  x-ray
_diffrn_measurement_device_type
;
;
_pd_spec_mount_mode transmission
_pd_meas_scan_method step
 loop_
_diffrn_radiation_wavelength
_diffrn_radiation_wavelength_wt
 0.61992    1.0000
_diffrn_radiation_type
;
synchrotron
;
_diffrn_radiation_monochromator none

_chemical_name_mineral
;
;

_symmetry_space_group_name_H-M P21/c

_symmetry_cell_setting monoclinic
_symmetry_space_group_name_hall 
;
-P 2ybc
;

_cell_length_a  5.8486(28)
_cell_length_b  4.3395(18)
_cell_length_c  6.4026(30)
_cell_angle_alpha 90
_cell_angle_beta  115.575(13)
_cell_angle_gamma 90
_cell_volume 146.57(12)
_chemical_formula_moiety
;
B2 O4, 2(Li)
;
_chemical_formula_sum
;
B2 Li2 O4
;

_chemical_formula_weight  99.50
_cell_formula_units_Z 2
_exptl_crystal_density_diffrn  2.2545

_exptl_absorpt_coefficient_mu  1.765
_exptl_crystal_description cylinder

_cell_measurement_temperature  300
_diffrn_ambient_temperature  300
_cell_measurement_pressure  1.13
_diffrn_ambient_pressure  1.13


_pd_char_colour
;
colourless
;

_cell_measurement_reflns_used 104
_cell_measurement_theta_min 2.50024245
_cell_measurement_theta_max 12.000141
_pd_proc_number_of_points 949.989855
_pd_meas_2theta_range_min 5.0004849
_pd_meas_2theta_range_max 24.000282
_pd_meas_2theta_range_inc 0.02

_pd_proc_ls_profile_function PearsonVII
_pd_proc_ls_pref_orient_corr
;
Anisotropic model of PO. Spherical harmonics 2 ordrer.
 Jarvinen (1993). Application of symmetrized harmonics expansion to correction
of the preferred orientation effect. - J. Appl. Cryst. 26 p525-531.
;

_refine_ls_shift/su_max  0.01000
_refine_ls_R_I_factor 0.22
_pd_proc_ls_prof_wR_factor 1.055
_pd_proc_ls_prof_R_factor 0.699
_pd_proc_ls_prof_wR_expected 6.248
_refine_ls_goodness_of_fit_all 0.169
loop_
_symmetry_equiv_pos_as_xyz
	'x, y, z'
	'-x, -y, -z'
	'-x, y+1/2, -z+1/2'
	'x, -y+1/2, z+1/2'
loop_
_atom_site_label
_atom_site_type_symbol
_atom_site_fract_x
_atom_site_fract_y
_atom_site_fract_z
_atom_site_occupancy
_atom_site_B_iso_or_equiv
Li1 Li 0.4711(36) 0.2028(73) 0.3707(51) 1 1.183826
B1 B 0.1132(35) 0.6992(54) 0.2643(39) 1 0.750353
O1 O 0.0949(25) 0.3503(22) 0.2579(25) 1 1.047494
O2 O 0.3516(17) 0.7766(23) 0.3093(20) 1 0.835627

loop_
 _geom_bond_atom_site_label_1
 _geom_bond_atom_site_label_2
 _geom_bond_distance
 _geom_bond_site_symmetry_2
Li1 O1 2.098(17)  .
Li1 O2 1.956(32) 1_545
Li1 O2 1.857(32) 2_666
Li1 O2 1.881(20) 3_645
B1 O1 1.517(25)  .
B1 O1 1.335(17) 3_555
B1 O2 1.339(13)  .

loop_
 _geom_angle_atom_site_label_1
 _geom_angle_atom_site_label_2
 _geom_angle_atom_site_label_3
 _geom_angle
 _geom_angle_site_symmetry_1
 _geom_angle_site_symmetry_3
O1 Li1 O2 89.35(78) 1_555 1_545
